# Supplementary material for: Julius – a template based supplementary electronic health record system
Source: BMC Med Inform Decis Mak. 2007 May 2;7:10. doi: 10.1186/1472-6947-7-10 (PMC1868711; doi:10.1186/1472-6947-7-10)
Supplement: Additional file 1 — This archive contains all the source code files required to build the Julius system.Refer to the README.TXT file for an overview of the different files of the archive. [file 1472-6947-7-10-S1.tgz]

Archive with 7 entries (6 files):
- julius-src
- julius-src/cds.tgz
- julius-src/cdsadmin.tgz
- julius-src/LICENSE.txt
- julius-src/pds.tgz
- julius-src/README.txt
- julius-src/tds.tgz
