# Supplementary material for: Julius – a template based supplementary electronic health record system
Source: BMC Med Inform Decis Mak. 2007 May 2;7:10. doi: 10.1186/1472-6947-7-10 (PMC1868711; doi:10.1186/1472-6947-7-10)
Supplement: Additional file 1 — This archive contains all the source code files required to build the Julius system.Refer to the README.TXT file for an overview of the different files of the archive. [file 1472-6947-7-10-S1.tgz › julius-src/README.txt]

LICENSE
=======    
        This program is free software; you can redistribute it and/or modify
        it under the terms of the GNU General Public License as published by
        the Free Software Foundation; either version 2 of the License, or
        (at your option) any later version.

        This program is distributed in the hope that it will be useful,
        but WITHOUT ANY WARRANTY; without even the implied warranty of
        MERCHANTABILITY or FITNESS FOR A PARTICULAR PURPOSE.  See the
        GNU General Public License for more details.

        You should have received a copy of the GNU General Public License
        along with this program; if not, write to the Free Software
        Foundation, Inc., 51 Franklin St, Fifth Floor, Boston, MA 02110-1301 USA


FILES
=====
README.txt 
        This file

LICENSE.txt
        License file 
        
cds.tgz
        Compressed Archieve for CDS sub-system 
        (see below for directory structure)
        
cdsadmin.tgz
        Compressed Archieve for CDS sub-system
        (see below for directory structure)
        
tds.tgz
        Compressed Archieve for TDS sub-system  
        (see below for directory structure)

pds.tgz
        Compressed Archieve for PDS sub-system
        (see below for directory structure)
        

SUB-SYSTEM DIRECTORY STRUCTURE
==============================        
        All sub-systems have nearly identical directory structure and are as 
        following

build.xml        
        Apache Ant build script for managing build, test and packaging

doc              
        Directory for requirement and design documents

src              
        Directory for source

src/java         
        Directory for Java source code

src/metadata     
        Directory for various meta-data

src/metadata/schema
        Directory for XML Schema files      
        
src/metadata/config
        Directory for application configuration files
        
src/sql
        Directory for SQL scripts for create database tables and import/export

test
        Directory for test code and resources
    
test/acceptance
        Directory for acceptance test code and resources
        
test/junit
        Directory for JUnit test code and resources
      
util   
        Directory for utilities that are used during development and testing
        but not part of production runtime system
        
web
        Directory for Web application resources
        
web/css 
        Cascading Sytle Sheet (CSS) files for client side HTML rendering  
        
web/images
        Image files used by the web application in GIF or JPEG format
        
web/js 
        JavaScript files to facilitate User interaction with the application
 
web/webpages
        Java Server Page (JSP) files used by the application 
